# Supplementary material for: Habitat Use by Fishes in Coral Reefs, Seagrass Beds and Mangrove Habitats in the Philippines
Source: PLoS One. 2013 Aug 20;8(8):e65735. doi: 10.1371/journal.pone.0065735 (PMC3748118; doi:10.1371/journal.pone.0065735)
Supplement: Table S1 — Total number of individuals and size range of 265 species in three habitats at two study sites during the study period. PG, LD, and TL indicate Puerto Galera, Laguindingan, and total length, respectively. (XLSX) [file pone.0065735.s001.xlsx]

## Sheet: Table S1
Family/species	Commercial fish?	Site and habitat											Total
		Coral reef				Seagrass bed				Mangrove area
			PG	LD			PG	LD			PG	LD
		Size range TL (mm)	No. of individuals			Size range TL (mm)	No. of individuals			Size range TL (mm)	No. of individuals
Muraenidae
Gymnothorax thyrsoideus	No		0	0		300	1	0			0	0	1
Gymnothorax meleagris	No	400	1	0			0	0			0	0	1
Gymnothorax richardsoni	No		0	0		300	2	0			0	0	2
Gymnothorax sp.	No		0	0		220	2	0			0	0	2
Plotosidae
Plotosus lineatus	Yes		0	0		30	400	0		30–60	571	0	971
Synodontidae
Synodus variegatus	Yes	120	0	1			0	0			0	0	1
Synodus dermatogenys	No	140	0	1			0	0			0	0	1
Holocentridae
Sargocentron diadema	No	70–200	1	1			0	0			0	0	2
Neoniphon sammara	No	110–180	2	1			0	0			0	0	3
Myripristis kuntee	No	110	1	0			0	0			0	0	1
Myripristis murdjan	No	110–160	0	20			0	0			0	0	20
Aulostomidae
Aulostomus chinensis	No	40–500	4	4			0	0			0	0	8
Fistulariidae
Fistularia commersonii	No	400	1	0			0	0		800	1	0	2
Centriscidae
Aeoliscus strigatus	No	70–110	15	0			0	0			0	0	15
Syngnathidae
Corythoichthys haematpterus	No	80–130	7	0		100–150	11	0			0	0	18
Syngnathoides biaculeatus	No		0	0		160	1	0			0	0	1
Mugilidae
Ellochelon vaigiensis	Yes		0	0			0	0		130	4	0	4
Hemiramphidae
Zenarchopterus dunckeri	No		0	0			0	0		120	3	0	3
Belonidae
Belonidae sp.	No		0	0			0	0		250	0	1	1
Scorpaenidae
Pterois volitans	Yes	150	0	1		200	0	1			0	0	2
Sebastapistes strongia	No	120	1	0			0	0			0	0	1
Ambassidae
Ambassis sp.	No		0	0			0	0		40	100	0	100
Serranidae
Pseudanthias tuka	No	20–80	0	845			0	0			0	0	845
Pseudanthias huchti	No	20–80	384	1050			0	0			0	0	1434
Cephalopholis argus	Yes	80–200	0	18			0	0			0	0	18
Epinephelus merra	Yes	150	1	0		120	1	0			0	0	2
Diploprion bifasciatum	No	100–120	0	2			0	0			0	0	2
Pseudochromidae
Labracinus cyclophthalma	No	100–130	8	0			0	0			0	0	8
Priacanthus hamrur	No	150	0	1			0	0			0	0	1
Apogonidae
Sphaeramia nematoptera	No	60	16	0			0	0			0	0	16
Sphaeramia orbicularis	No	40–50	15	0		30	0	1		10–90	161	138	315
Cheilodipterus artus	No	40	2	0			0	0			0	0	2
Cheilodipterus quinquelineatus	No	30–110	45	0		30–50	1	2			0	0	48
Cheilodipterus macrodon	No	90–150	11	1			0	0			0	0	12
Apogon kallopterus	No	100	2	0			0	0			0	0	2
Apogon compressus	No	70	1	0			0	0			0	0	1
Apogon ishigakiensis	No		0	0		30	0	2			0	0	2
Apogon savayensis	No	40	0	1			0	0			0	0	1
Apogon sealei	No	60–110	12	0			0	0			0	0	12
Apogon ceramensis	No		0	0		25–60	0	170		15–70	67	963	1200
Nectamia bandanensis	No	50–80	42	0			0	0			0	0	42
Apogon sp.	No	80	2	0			0	0			0	0	2
Carangidae
Caranx sexfasciatus	Yes		0	0			0	0		120–180	3	1	4
Carangoides bajad	Yes	130	1	0			0	0			0	0	1
Caranx sp.	No		0	0			0	0		80	6	0	6
Lutjanidae
Macolor macularis	Yes	110–130	0	2			0	0			0	0	2
Lutjanus kasmira	Yes	150	3	0			0	0			0	0	3
Lutjanus argentimaculatus	Yes	200–400	0	19			0	0			0	0	19
Lutjanus fulviflamma	Yes	130–250	0	31		30–110	0	5		40–130	7	3	46
Lutjanus decussatus	Yes	120–250	3	30			0	0		100–110	0	3	36
Lutjanus monostigma	Yes	150–300	3	12			0	0		30–180	24	70	109
Lutjanus fulvus	Yes	120–280	0	13			0	0			0	0	13
Lutjanus biguttatus	Yes		0	0		40	2	0			0	0	2
Caesionidae
Pterocaesio tile	Yes	70–170	20	20			0	0			0	0	40
Pterocaesio digramma	Yes	130	0	30			0	0			0	0	30
Pterocaesio pisang	Yes	120–140	0	12			0	0			0	0	12
Gerreidae
Gerres oyena	Yes		0	0		60–200	10	0		40–120	7	0	17
Haemulidae
Plectorhinchus lineatus	No	140–250	0	2			0	0		150	1	0	3
Plectorhinchus lessonii	No	170–250	0	4			0	0			0	0	4
Plectorhinchus orientalis	No	300	0	1			0	0			0	0	1
Nemipteridae
Scolopsis ciliata	No	130	2	0			0	0		50	0	1	3
Scolopsis bilineata	No	80–150	1	3			0	0		50–130	1	2	7
Scolopsis lineata	No	110–150	9	1		40–100	9	14		20–120	13	11	57
Scolopsis affinis	No	200	1	0		70–110	1	2		50–70	2	1	7
Scaevius milii	No		0	0			0	0		60–80	3	0	3
Lethrinidae
Gnathodentex aureolineatus	Yes	90	2	0			0	0			0	0	2
Lethrinus harak	Yes	180–250	4	1		70–200	8	24		35–100	4	9	50
Lethrinus atkinsoni	No	200	0	1			0	0			0	0	1
Lethrinus nebulosus	Yes	200	1	0			0	0			0	0	1
Lethrinus ornatus	No	110–140	5	0			0	0			0	0	5
Lethrinus obsoletus	No	150	4	0			0	0			0	0	4
Mullidae
Mulloidichthys flavolineatus	Yes	130	1	0			0	0			0	0	1
Parupeneus barberinoides	Yes	120	1	0			0	0			0	0	1
Parupeneus crassilabris	Yes	130–170	1	6			0	0			0	0	7
Parupeneus multifasciatus	Yes	50–150	7	5			0	0			0	0	12
Parupeneus barberinus	Yes	120–250	8	3		50–110	1	21		50–110	2	1	36
Parupeneus indicus	Yes		0	0			0	0		70	2	0	2
Parupeneus cyclostomus	Yes	120	0	1			0	0			0	0	1
Chaetodontidae
Heniochus varius	No	70–150	10	7			0	0			0	0	17
Heniochus monoceros	No	100–150	1	5			0	0			0	0	6
Forcipiger flavissimus	No	130	0	1			0	0			0	0	1
Chaetodon trifascialis	No	110–130	2	0			0	0			0	0	2
Chaetodon auriga	No	80–100	2	0			0	0			0	0	2
Chaetodon speculum	No	120	1	0			0	0			0	0	1
Chaetodon baronessa	No	30–150	13	9			0	0			0	0	22
Chaetodon lunula	No	80–120	3	1			0	0			0	0	4
Chaetodon punctatofasciatus	No	60–100	3	0			0	0			0	0	3
Chaetodon vagabundus	No	70–120	5	0			0	0			0	0	5
Chaetodon lunulatus	No	30–150	60	19			0	0			0	0	79
Chaetodon lineolatus	No	80–130	2	0			0	0			0	0	2
Chaetodon oxycephalus	No	80–120	3	0			0	0			0	0	3
Chaetodon ornatissimus	No	80–150	5	3			0	0			0	0	8
Chaetodon meyeri	No	120–150	0	5			0	0			0	0	5
Chaetodon ulietensis	No	60–120	7	2			0	0			0	0	9
Chaetodon melannotus	No	50–130	7	0			0	0			0	0	7
Chaetodon rafflesi	No	80–140	11	0			0	0			0	0	11
Chaetodon kleinii	No	50–120	25	13			0	0			0	0	38
Chaetodon xanthurus	No	120	4	0			0	0			0	0	4
Chaetodon citrinellus	No	130	2	0			0	0			0	0	2
Pomacanthidae
Pomacanthus semicirculatus	No	150	1	0			0	0			0	0	1
Chaetodontoplus mesoleucus	No	130	0	1			0	0			0	0	1
Pygoplites diacanthus	No	120–200	0	12			0	0			0	0	12
Centropyge flavissima	No	70	0	1			0	0			0	0	1
Centropyge vrolikii	No	40–140	26	46			0	0			0	0	72
Pomacentridae
Amphiprion perideraion	No	40–80	0	7			0	0			0	0	7
Amphiprion frenatus	No	70–110	0	4			0	0			0	0	4
Amphiprion ocellaris	No	30–50	1	3			0	0			0	0	4
Amphiprion clarkii	No	50–60	2	0			0	0			0	0	2
Chromis retrofasciata	No	15–50	10	407			0	0			0	0	417
Chromis ovatiformes	No	60	3	0			0	0			0	0	3
Chromis margaritifer	No	30–70	14	31			0	0			0	0	45
Chromis chrysura	No	70	0	3			0	0			0	0	3
Chromis ternatensis	No	15–70	282	2123			0	0			0	0	2405
Chromis viridis	No	20–70	804	34			0	0			0	0	838
Chromis lepidolepis	No	30–120	1	30			0	0			0	0	31
Chromis amboinensis	No	30–70	47	85			0	0			0	0	132
Dascyllus trimaculatus	No	10–120	10	38			0	0			0	0	48
Dascyllus reticulatus	No	30–60	45	1			0	0			0	0	46
Dascyllus aruanus	No	40–60	3	0			0	0			0	0	3
Dascyllus melanurus	No	50–60	2	0			0	0			0	0	2
Plectroglyphidodon lacrymatus	No	40–130	67	28			0	0			0	0	95
Abudefduf sexfasciatus	No	70–80	5	30			0	0		20	5	0	40
Abudefduf lorenzi	No	100	3	0			0	0		60	2	0	5
Abudefduf vaigiensis	No	50–120	32	31			0	0		35–40	2	0	65
Chrysiptera cyanea	No	30–70	5	0			0	0			0	0	5
Chrysiptera rollandi	No	80	1	0			0	0			0	0	1
Chrysiptera talboti	No	20–50	16	93			0	0			0	0	109
Amblyglyphidodon aureus	No	70–140	0	6			0	0			0	0	6
Amblyglyphidodon curacao	No	10–90	74	55			0	0			0	0	129
Amblyglyphidodon leucogaster	No	40–100	5	28			0	0			0	0	33
Neoglyphidodon melas	No	30–130	4	1			0	0			0	0	5
Neoglyphidodon nigroris	No	30–90	8	27			0	0			0	0	35
Cheiloprion labiatus	No	50–70	4	2			0	0			0	0	6
Dischistodus melanotus	No	40–120	5	0			0	0			0	0	5
Dischistodus pseudochrysopoecilus	No	30	1	0			0	0			0	0	1
Neopomacentrus nemurus	No	70	1	0			0	0			0	0	1
Pomacentrus lepidogenys	No	20–70	5	62			0	0			0	0	67
Pomacentrus bankanensis	No	30–60	1	20			0	0			0	0	21
Pomacentrus nagasakiensis	No	20–80	25	8			0	0			0	0	33
Pomacentrus tripunctatus	No		0	0			0	0		80	1	0	1
Pomacentrus vaiuli	No	40–70	1	8			0	0			0	0	9
Pomacentrus moluccensis	No	15–70	299	893			0	0			0	0	1192
Pomacentrus amboinensis	No	40–50	2	0			0	0			0	0	2
Pomacentrus auriventris	No	20–50	0	54			0	0			0	0	54
Pomacentrus brachialis	No	20–110	283	93			0	0			0	0	376
Pomacentrus emarginatus	No	100	20	0			0	0			0	0	20
Pomacentrus sp.	No	30–80	27	21			0	0			0	0	48
Stegastes fasciolatus	No	40–100	16	2			0	0			0	0	18
Stegastes altus	No	70–80	4	0			0	0			0	0	4
Stegastes nigricans	No	50–150	10	0			0	0			0	0	10
Stegastes sp.	No		0	0		60	2	0			0	0	2
Acanthochromis polyacanthus	No	10–140	1375	0			0	0			0	0	1375
Pomacentridae spp.	No	40–80	12	0			0	0			0	0	12
Terapontidae
Terapon jarbua	No		0	0			0	0		100–180	12	1	13
Kyphosidae
Kyphosus vaigiensis	No	180–450	0	7			0	0			0	0	7
Kyphosus cinerascens	No	200–300	0	14			0	0			0	0	14
Labridae
Choerodon anchorago	Yes	100–200	3	2		200	0	3			0	0	8
Bodianus mesothorax	No	130–140	0	2			0	0			0	0	2
Bodianus axillaris	No	130	0	1			0	0			0	0	1
Bodianus diana	No	170	0	1			0	0			0	0	1
Cheilio inermis	No	150–350	2	0		180	1	0			0	0	3
Gomphosus varius	No	70–150	4	8			0	0			0	0	12
Hemigymnus melapterus	No	30–150	7	4			0	0			0	0	11
Hemigymnus fasciatus	No	40–350	6	6			0	0			0	0	12
Labroides dimidiatus	No	30–80	9	23			0	0			0	0	32
Labroides bicolor	No	60–80	0	4			0	0			0	0	4
Labrichthys unilineatus	No	40–150	28	19			0	0			0	0	47
Labropsis manabei	No	60–130	2	1			0	0			0	0	3
Suezichthys gracilis	No	40–50	0	5			0	0			0	0	5
Stethojulis trilineata	No	130	1	0		70	1	0		130–150	2	0	4
Stethojulis strigiventer	No		0	0		30–70	4	15		70	1	0	20
Macropharyngodon meleagris	No	50	0	1			0	0			0	0	1
Thalassoma hardwicke	No	30–150	26	24			0	0			0	0	50
Thalassoma amblycephalum	No	30–60	14	0			0	0			0	0	14
Thalassoma lutescens	No	20–130	12	12			0	0			0	0	24
Thalassoma lunare	No	20–150	135	73			0	0			0	0	208
Halichoeres hortulanus	No	40–130	6	9		30–60	2	0			0	0	17
Halichoeres scapularis	No	40–120	16	2		30–100	28	6		80–140	2	0	54
Halichoeres trimaculatus	No	100–120	4	0			0	0			0	0	4
Halichoeres hartzfeldii	No		0	0		50–70	6	0			0	0	6
Halichoeres marginatus	No	50	1	0			0	0			0	0	1
Halichoeres argus	No	80–120	3	0		10–110	17	64		30–90	0	33	117
Halichoeres richmondi	No	100–120	1	1			0	0			0	0	2
Halichoeres melanurus	No	30–110	6	24			0	0			0	0	30
Halichoeres orientalis	No	100–120	2	0			0	0			0	0	2
Halichoeres margaritaceus	No	40	0	1		90	1	0			0	0	2
Halichoeres nebulosus	No	70	0	1			0	0			0	0	1
Halichoeres pallidus	No	40–70	8	0			0	0			0	0	8
Halichoeres podostigma	No	30–130	16	7			0	0			0	0	23
Halichoeres sp.	No		0	0		80	0	1		60–80	0	3	4
Coris batuensis	No	60	0	2			0	0			0	0	2
Cirrhilabrus temminckii	No	30–50	0	18			0	0			0	0	18
Cirrhilabrus sp.	No	40	5	2			0	0			0	0	7
Epibulus insidiator	No	50–160	6	7			0	0			0	0	13
Pseudocheilinus hexataenia	No	30–130	10	36			0	0			0	0	46
Pseudocheilinus octotaenia	No	60	0	1			0	0			0	0	1
Cheilinus celebicus	No	60–120	1	2			0	0			0	0	3
Cheilinus chlorourus	No	60–250	4	10		60–80	2	0			0	0	16
Cheilinus trilobatus	No	140–350	0	6			0	0			0	0	6
Cheilinus fasciatus	No	70–200	4	0			0	0			0	0	4
Oxycheilinus unifasciatus	No	35–130	0	6			0	0			0	0	6
Oxycheilinus digramma	No	50–150	1	4			0	0			0	0	5
Oxycheilinus orientalis	No	70–160	0	4			0	0			0	0	4
Labridae spp.	No	20–100	2	7			0	0		250	1	0	10
Scaridae
Leptoscarus vaigiensis	Yes		0	0		250–300	4	0			0	0	4
Calotomus japonicus	Yes	30–40	0	3			0	0			0	0	3
Cetoscarus bicolor	Yes	60–130	3	0			0	0			0	0	3
Scarus schlegeli	Yes	200	0	1			0	0			0	0	1
Scarus psittacus	Yes	200	0	1			0	0			0	0	1
Chlorurus bowersi	No	200–350	1	11			0	0			0	0	12
Chlorurus sordidus	Yes	60–300	1	40			0	0			0	0	41
Scarus rubroviolaceus	Yes	150–250	1	1			0	0			0	0	2
Scarus forsteni	Yes	250–300	0	3			0	0			0	0	3
Scarus quoyi	Yes	250	0	1			0	0			0	0	1
Scarus dimidiatus	Yes	40–300	23	26			0	0			0	0	49
Scarus rivulatus	Yes	50–200	20	1			0	0			0	0	21
Scarus ghobban	Yes	300	1	0			0	0			0	0	1
Scarus hypselopterus	Yes	60–300	7	12			0	0			0	0	19
Scarus niger	Yes	20–250	3	38			0	0			0	0	41
Scaridae spp.	No	20–100	83	34		40	4	0			0	0	121
Pinguipedidae
Parapercis cylindrica	No	80–120	2	0		30–110	8	0		120	1	0	11
Blenniidae
Atrosalarias fuscus holomelas	No	50	1	0			0	0			0	0	1
Istiblennius enosimae	No	40–70	1	2			0	0			0	0	3
Salarias fasciatus	No	80–150	3	0			0	0			0	0	3
Petroscirtes breviceps	No	70	1	0			0	0			0	0	1
Meiacanthus atrodorsalis	No	60	1	0			0	0			0	0	1
Plagiotremus rhinorhynchos	No	80–110	0	2			0	0			0	0	2
Gobiesocidae
Diademichthys lineatus	No	40–60	2	0			0	0			0	0	2
Ephippididae
Platax pinnatus	No		0	0			0	0		80	2	0	2
Platax teira	No	120–300	7	30			0	0			0	0	37
Siganidae
Siganus unimaculatus	Yes	130–150	4	0			0	0			0	0	4
Siganus argenteus	Yes	130–160	47	0			0	0			0	0	47
Siganus spinus	No	70–130	6	1		30–170	270	53		25–50	61	34	425
Siganus fuscescens	Yes	150	7	0		40–100	0	4		25–150	10	14	35
Siganus guttatus	Yes	70–350	1	13			0	0		25–170	4	24	42
Siganus virgatus	No	50–200	6	2			0	0		30–35	0	2	10
Zanclidae
Zanclus cornutus	No	80–200	9	13			0	0			0	0	22
Acanthuridae
Naso brevirostris	Yes	180	0	1			0	0			0	0	1
Naso unicornis	Yes	140–350	4	18			0	0			0	0	22
Naso lituratus	No	80–200	3	6			0	0			0	0	9
Zebrasoma veliferum	No	50–150	6	6			0	0			0	0	12
Zebrasoma scopas	No	40–150	20	26			0	0			0	0	46
Ctenochaetus striatus	Yes	60–170	26	7			0	0			0	0	33
Acanthurus nigrofuscus	Yes	60–250	44	33			0	0			0	0	77
Acanthurus lineatus	Yes	170	0	1			0	0			0	0	1
Acanthurus pyroferus	Yes	40	0	1			0	0			0	0	1
Acanthurus nigricans	No	70–250	0	4			0	0			0	0	4
Acanthurus japonicus	No	110–120	0	2			0	0			0	0	2
Acanthurus dussumieri	No	170	0	1			0	0		60	1	0	2
Acanthurus blochii	Yes		0	0			0	0		45–120	6	0	6
Acanthuridae sp.	No		0	0			0	0		150	2	0	2
Sphyraenidae
Sphyraena barracuda	No		0	0		250	0	3		40–300	5	4	12
Balistidae
Balistapus undulatus	Yes	60–150	8	12			0	0			0	0	20
Balistidae sp.	No	100–150	2	0			0	0			0	0	2
Monacanthidae
Acreichthys tomentosus	No		0	0			0	0		70	1	0	1
Pervagor melanocephalus	No	70–110	3	0			0	0			0	0	3
Ostraciidae
Ostracion meleagris meleagris	No	70	1	0			0	0			0	0	1
Ostracion solorensis	No	70	0	2			0	0			0	0	2
Tetraodontidae
Canthigaster valentini	No	70	1	0			0	0			0	0	1
Canthigaster amboinensis	No	70–120	1	1			0	0			0	0	2
Canthigaster papua	No	70–100	0	5			0	0			0	0	5
Arothron hispidus	No		0	0			0	0		140	0	1	1
Arothron manilensis	No		0	0		70–150	7	0		40–100	3	0	10
Arothron nigropunctatus	No	150–160	1	4			0	0			0	0	5
Diodontidae
Diodon holocanthus	No	160–170	2	0			0	0			0	0	2
Total number of individuals			5087	7219			807	391			1106	1320	15930
Total number of species			174	154			29	18			40	22	265
